# Supplementary material for: Study of Total Ammoniacal Nitrogen Recovery Using Polymeric Thin-Film Composite Membranes for Continuous Operation of a Hybrid Membrane System
Source: Polymers (Basel). 2025 Jun 18;17(12):1696. doi: 10.3390/polym17121696 (PMC12196730; doi:10.3390/polym17121696)
Supplement: Supplementary file 1 [file polymers-17-01696-s001.zip]

Archive with 1 entries (1 files):
- polymers-3666917-supplementary.pdf
